# Supplementary material for: Emerging ultra-narrow-band cyan-emitting phosphor for white LEDs with enhanced color rendition
Source: Light Sci Appl. 2019 Apr 10;8:38. doi: 10.1038/s41377-019-0148-8 (PMC6456736; doi:10.1038/s41377-019-0148-8)
Supplement: Supplementary file 1 — Supplementary-CIF file of Na0.5K0.5Li3SiO4 [file 41377_2019_148_MOESM1_ESM.cif]

data_a
_audit_creation_method	'Created with CONVERT.DLL (www.crystalimpact.com)'
_audit_creation_date	2018-05-04
_audit_update_record	2018-05-04
_chemical_formula_sum	'K3.34 Li21 Na4.66 O28 Si7

'
_chemical_formula_weight	1028.030
_cell_length_a	10.9447(1)
_cell_length_b	10.9447(1)
_cell_length_c	 6.2624(1)
_cell_angle_alpha	90.000
_cell_angle_beta	90.000
_cell_angle_gamma	90.000
_cell_volume	750.2(0)
_cell_formula_units_Z	1
_symmetry_int_tables_number	87
_symmetry_space_group_name_H-M	'I 4/m'
_symmetry_space_group_name_Hall	'-I_4'

loop_
_symmetry_equiv_pos_site_id
_symmetry_equiv_pos_as_xyz
1 x,y,z
2 -y,x,z
3 -x,-y,z
4 y,-x,z
5 -x,-y,-z
6 y,-x,-z
7 x,y,-z
8 -y,x,-z
9 1/2+x,1/2+y,1/2+z
10 1/2-y,1/2+x,1/2+z
11 1/2-x,1/2-y,1/2+z
12 1/2+y,1/2-x,1/2+z
13 1/2-x,1/2-y,1/2-z
14 1/2+y,1/2-x,1/2-z
15 1/2+x,1/2+y,1/2-z
16 1/2-y,1/2+x,1/2-z

loop_
_atom_type_symbol
_atom_type_oxidation_number
_atom_type_radius_bond
Si	?	1.200
K	?	1.200
Na	?	1.200
Li	?	1.200
O	?	1.200


loop_
_atom_site_label
_atom_site_type_symbol
_atom_site_fract_x
_atom_site_fract_y
_atom_site_fract_z
_atom_site_occupancy
_atom_site_symmetry_multiplicity
_atom_site_Wyckoff_symbol
_atom_site_attached_hydrogens
_atom_site_calc_flag
_atom_site_thermal_displace_type
_atom_site_u_iso_or_equiv
Si1 Si  0.2187(2)  0.4234(3)  0.0000  1.000 8 h ? d ? ?
K1 K  0.0000  0.0000  0.0000  1.000 2 a ? d ? ?
K2 K  0.0000  0.0000  0.5000  0.668(22) 2 b ? d ? ?
Na2 Na  0.0000  0.0000  0.5000  0.332(22) 2 b ? d ? ?
Na3 Na  0.5000  0.0000  0.2500  1.000 4 d ? d ? ?
Li1 Li  0.7305(10)  0.3945(11)  0.2510(23)  1.000 16 i ? d ? ?
Li2 Li  0.7152(15)  0.9256(18)  0.0000  1.000 8 h ? d ? ?
O1 O  0.4360(6)  0.1617(5)  0.0000  1.000 8 h ? d ? ?
O2 O  0.8928(5)  0.6660(5)  0.0000  1.000 8 h ? d ? ?
O3 O  0.9124(3)  0.2019(3)  0.2817(6)  1.000 16 i ? d ? ?


loop_
_geom_bond_atom_site_label_1
_geom_bond_atom_site_label_2
_geom_bond_site_symmetry_1
_geom_bond_site_symmetry_2
_geom_bond_distance
_geom_bond_publ_flag
K1 O3 5 5_455  2.9853(39) no
K2 O3 5 5_455  2.7695(38) no
Na2 O3 5 5_455  2.7695(38) no
Na3 O1 5 5  2.4642(48) no
Na3 O2 5 16_655  2.6699(45) no
Si1 O2 5 13_665  1.5639(63) no
Si1 O3 5 9_545  1.6249(43) no
Li1 O1 5 14_655  2.018(14) no
Li1 O2 5 9_645  1.928(14) no
Li1 O3 5 5  2.906(12) no
Li1 O3 5 16_655  1.897(12) no
Li2 O1 5 13_665  1.911(18) no
Li2 O3 5 14_655  1.9889(99) no

loop_
_geom_angle_atom_site_label_1
_geom_angle_atom_site_label_2
_geom_angle_atom_site_label_3
_geom_angle_site_symmetry_1
_geom_angle_site_symmetry_2
_geom_angle_site_symmetry_3
_geom_angle
_geom_angle_publ_flag
O2 Si1 O3 13_665 5 9_545 111.79(27) no
O3 K1 O3 5_455 5 8_655 107.56(15) no
O3 K1 O3 5_455 5 14_545 110.43(16) no
O3 K2 O3 5_455 5 8_655 120.83(23) no
O3 K2 O3 5_455 5 14_546 104.11(14) no
O3 Na2 O3 5_455 5 8_655 120.83(23) no
O3 Na2 O3 5_455 5 14_546 104.11(14) no
O1 Na3 O1 5 5 13_655 101.11(16) no
O1 Na3 O1 5 5 9_545 113.81(23) no
O1 Na3 O2 5 5 14_645 75.49(18) no
O2 Na3 O2 16_655 5 14_645 110.11(20) no
O1 Li1 O2 14_655 5 9_645 106.76(53) no
O1 Li1 O3 14_655 5 5 79.27(51) no
O1 Li1 O3 14_655 5 16_655 121.56(83) no
O2 Li1 O3 9_645 5 5 62.5(81) no
O2 Li1 O3 9_645 5 16_655 124.6(87) no
O3 Li1 O3 5 5 16_655 99.71(46) no
O1 Li2 O3 13_665 5 14_655 111.03(62) no
O3 Li2 O3 14_655 5 7_655 124.97(75) no
